# Supplementary material for: Cross-species insemination reveals mouse sperm ability to enter and cross the fish micropyle
Source: eLife. 2025 Oct 16;14:RP106303. doi: 10.7554/eLife.106303 (PMC12530800; doi:10.7554/eLife.106303)
Supplement: Figure 1—source data 2. [file elife-106303-fig1-data2.zip]

Archive with 1 entries (1 files):
- SourceData_Fig1B_labeled.tif
